# Supplementary material for: Monitoring Carbon in Electron and Ion Beam Deposition within FIB-SEM
Source: Materials (Basel). 2021 Jun 2;14(11):3034. doi: 10.3390/ma14113034 (PMC8199708; doi:10.3390/ma14113034)
Supplement: Supplementary file 1 [file materials-14-03034-s001.zip]

Archive with 1 entries (1 files):
- materials-1230000-supplementary.pdf
